# Supplementary material for: An H3K4me3 reader, BAP18 as an adaptor of COMPASS-like core subunits co-activates ERα action and associates with the sensitivity of antiestrogen in breast cancer
Source: Nucleic Acids Res. 2020 Sep 28;48(19):10768–84. doi: 10.1093/nar/gkaa787 (PMC7641737; doi:10.1093/nar/gkaa787)
Supplement: gkaa787_Supplemental_Files [file gkaa787_supplemental_files.zip]

Archive with 3 entries (3 files):
- Figure S1-5.pdf
- Supplementary figure legends-0820.docx
- TableS1-S3.docx
